# Supplementary material for: Impact of Reaction Parameters and Water Matrices on the Removal of Organic Pollutants by TiO2/LED and ZnO/LED Heterogeneous Photocatalysis Using 365 and 398 nm Radiation
Source: Nanomaterials (Basel). 2021 Dec 21;12(1):5. doi: 10.3390/nano12010005 (PMC8746656; doi:10.3390/nano12010005)
Supplement: Supplementary file 1 [file nanomaterials-12-00005-s001.zip]

Archive with 1 entries (1 files):
- nanomaterials-1474185-supplementary.pdf
